# Supplementary material for: Structural snapshots of human DNA polymerase μ engaged on a DNA double-strand break
Source: Nat Commun. 2020 Sep 22;11:4784. doi: 10.1038/s41467-020-18506-5 (PMC7508851; doi:10.1038/s41467-020-18506-5)
Supplement: Supplementary file 2 — Source Data [file 41467_2020_18506_MOESM2_ESM.xlsx]

## Sheet: Sheet1
1	2	3	4	5									Lane	Sample
													1	Ku-LX4 alone
													2	WT Pol μ
													3	WT Pol β
													4	WT Pol λ
													5	Pol μ H208A
										Complementary DSB
										(Figure 4, top)
										Noncomplementary DSB
										(Figure 4, bottom)
